# Supplementary material for: Accumulation of formaldehyde causes motor deficits in an in vivo model of hindlimb unloading
Source: Commun Biol. 2021 Aug 19;4:933. doi: 10.1038/s42003-021-02448-9 (PMC8376875; doi:10.1038/s42003-021-02448-9)
Supplement: Supplementary file 3 — Supplementary data 1 [file 42003_2021_2448_MOESM3_ESM.xlsx]

## Sheet: Source data of Figure. 1c
	Fig. 1c
	0 day	7 days	14 days
	1.23	0.9	3.24
	0.98	2.3	4.057
	1.259	2.5	3.16
	0.873	2.087	4.08
	1.179	1.978	3.296
	0.783	2.54	3.57

## Sheet: Source data of Figure. 1d
	Fig. 1d
	0 day	7 days	14 days
	0.39	0.84	1.521
	0.48	0.91	1.293
	0.42	0.873	1.34
	0.406	0.9976	1.64
	0.509	1.04	1.247
	0.438	0.687	1.397

## Sheet: Source data of Figure. 1e
	Fig. 1e
	0 day	7 days	14 days
	0.25	0.315	0.418
	0.31	0.2976	0.5032
	0.24	0.327	0.4307
	0.26	0.437	0.4732
	0.305	0.368	0.4975
	0.2796	0.4051	0.3978

## Sheet: Source data of Figure. 1f
	Fig. 1f
		Con			HU
	Liver	0.548889	0.361616	0.424178	0.49228	0.398225	0.307899
	Kidney	1.15941	1.47474	0.980901	0.761948	1.06937	1.14331
	Spleen	0.493431	0.731215	0.452352	0.304182	1.18803	0.450046

## Sheet: Source data of Figure. 1g
	Fig. 1g
		Con									HU
	0 day	270.36	272.34	289.87	238.68	294.36	295.2	258.3	218.772	294.066	255.22	257.089	283.257	225.314	298.21	278.669	243.835	206.521	277.598
	14 days	237.95	260.425	275.075	298.35	299.47	269	289.61	273.465	267.582	176.815	178.11	196.239	156.097	206.599	193.061	168.928	143.077	192.319

## Sheet: Source data of Figure. 1h
	Fig. 1h
		Con								HU
	0 day	24.5	22.5	10.5	19.5	16	14.5	18.5	17.5	19.54	16.85	15.38	18.54	15.48	18.46	21.43	23.65
	14 days	17.46	13.87	21.36	18.65	26.78	22.35	16.32	16.32	21.58	29.5	28.98	27.54	26.5	24.13	23.5	27.64

## Sheet: Source data of Figure. 2a
	Fig. 2a
	Con	HU
	0.8125	0.9703
	0.984848	0.998106
	0.861742	1.11364
	0.9242	1.06061
	0.9375	1.00947
		0.956439

## Sheet: Source data of Figure. 2b
	Fig. 2b
	Con	HU
	15.1673	21.9254
	16.3387	20.6694
	16.8605	19.0262
	17.26	22.7722
	13.8085	19.6391
	13.82	20.373

## Sheet: Source data of Figure. 2c
	Fig. 2c
	Con	HU
	50.1494	56.5
	54.7586	55.4195
	54.8103	58.8161
	54.45	55.0919
	55.52	57.35
		63.8448

## Sheet: Source data of Figure. 2d
	Fig. 2d
	Con	HU
	2.39	2.31803
	2.437	2.39508
	2.46339	2.38224
	2.40546	2.35137
	2.40328	2.30546
		2.39481

[truncated: 43 more sheets: Source data of Figure. 2e, Source data of Figure. 2f, Source data of Figure. 2h, Source data of Figure. 3d, Source data of Figure. 3e, Source data of Figure. 3f, Source data of Figure. 3h, Source data of Figure. 3i, Source data of Figure. 3j, Source data of Figure. 3k, Source data of Figure. 4d, Source data of Figure. 4e, Source data of Figure. 4f, Source data of Figure. 4g, Source data of Figure. 5b, Source data of Figure. 5c, Source data of Figure. 5d, Source data of Figure. 5e, Source data of Figure. 5f, Source data of Figure. 5g …]
