# Supplementary material for: Accumulation of formaldehyde causes motor deficits in an in vivo model of hindlimb unloading
Source: Commun Biol. 2021 Aug 19;4:933. doi: 10.1038/s42003-021-02448-9 (PMC8376875; doi:10.1038/s42003-021-02448-9)
Supplement: Supplementary file 4 — Supplementary Movies 1–9 [file 42003_2021_2448_MOESM4_ESM.zip]

Archive with 9 entries (9 files):
- Supplementary Movie 1.mov
- Supplementary Movie 2.mov
- Supplementary Movie 3.mov
- Supplementary Movie 4.mov
- Supplementary Movie 5.mov
- Supplementary Movie 6.mov
- Supplementary Movie 7.mov
- Supplementary Movie 8.mov
- Supplementary Movie 9.mov
